# Supplementary material for: Preoperative executive functioning impairments in patients with a meningioma: does a frontal location matter?
Source: Brain Imaging Behav. 2024 May 9;18(5):989–1000. doi: 10.1007/s11682-024-00886-7 (PMC11582180; doi:10.1007/s11682-024-00886-7)
Supplement: Supplementary file 1 — Supplementary Material 1 [file 11682_2024_886_MOESM1_ESM.xlsx]

## Sheet: Formulas
Impairment Probability per pixel
Impairment =	1 in case of impairment; 0 in case of no impairment
Sum of impairments per pixel =	(Impairment meningioma 1 + Impairment meningioma 2 + … + Impairment meningioma n)
Sum of meningiomas per pixel =	(Meningioma on pixel 1 + Meningioma on pixel 2 + … + Meningioma on pixel n)
Impairment probability =	(Sum of impairments per pixel) / (Sum of meningiomas per pixel)

## Sheet: Impairment Probability
Tumors z scores					Size	Impairment (0=no; 1=yes)
Tumor 1					4	0
0	0	0
0	0	0
0	0	0
Tumor 2					2	1
0	1	1
0	0	0
0	0	0
Tumor 3 tm 11 (all size 1)					1	1
1	1	1			1	1
1	1	1			1	1
0	1	1			1	1
					1	1
Pixel numbers (as reference)					1	1
1	2	3			1	0
4	5	6			1	1
7	8	9			1	1
								Final Visualization Impairment Probability
Sum of impairment				Tumors per pixel				Sum of impairment / Tumors per pixel
1	2	2		2	3	2		0.5	0.666667	1
1	1	1		2	2	1		0.5	0.5	1
0	1	1		1	1	1		0	1	1
